# Supplementary material for: Alzheimer’s disease linked Aβ42 exerts product feedback inhibition on γ-secretase impairing downstream cell signaling
Source: eLife. 2024 Jul 19;12:RP90690. doi: 10.7554/eLife.90690 (PMC11259434; doi:10.7554/eLife.90690)
Supplement: Figure 2—source data 1. [file elife-90690-fig2-data1.zip]

Archive with 11 entries (11 files):
- Figure 2 Source Data 1_org.gel
- Figure 2 Source Data 1_panel A.JPG
- Figure 2 Source Data 2_org 1.gel
- Figure 2 Source Data 2_org 2.gel
- Figure 2 Source Data 2_panel B.JPG
- Figure 2 Source Data 3_org 1.gel
- Figure 2 Source Data 3_org 2.gel
- Figure 2 Source Data 3_panel C.JPG
- Figure 2 Source Data 4_org 1.gel
- Figure 2 Source Data 4_org 2.gel
- Figure 2 Source Data 4_panel D.JPG
