# Supplementary material for: Alzheimer’s disease linked Aβ42 exerts product feedback inhibition on γ-secretase impairing downstream cell signaling
Source: eLife. 2024 Jul 19;12:RP90690. doi: 10.7554/eLife.90690 (PMC11259434; doi:10.7554/eLife.90690)
Supplement: Figure 6—figure supplement 1—source data 1. [file elife-90690-fig6-figsupp1-data1.zip]

Archive with 7 entries (7 files):
- Figure 6 Source Data 2_org.tif
- Figure 6 Source Data 2_panel A.JPG
- Figure 6 Source Data 3_org 1.tif
- Figure 6 Source Data 3_org 2.tif
- Figure 6 Source Data 3_org 3.tif
- Figure 6 Source Data 3_org 4.tif
- Figure 6 Source Data 3_panel B.JPG
