# Supplementary material for: Alzheimer’s disease linked Aβ42 exerts product feedback inhibition on γ-secretase impairing downstream cell signaling
Source: eLife. 2024 Jul 19;12:RP90690. doi: 10.7554/eLife.90690 (PMC11259434; doi:10.7554/eLife.90690)
Supplement: Figure 7—source data 1. [file elife-90690-fig7-data1.zip]

Archive with 3 entries (3 files):
- Figure 7 Source Data 1.JPG
- Figure 7 Source Data 1_org1.tif
- Figure 7 Source Data 1_org2.tif
