# Supplementary material for: Alzheimer’s disease linked Aβ42 exerts product feedback inhibition on γ-secretase impairing downstream cell signaling
Source: eLife. 2024 Jul 19;12:RP90690. doi: 10.7554/eLife.90690 (PMC11259434; doi:10.7554/eLife.90690)
Supplement: Figure 9—source data 1. [file elife-90690-fig9-data1.zip]

Archive with 3 entries (3 files):
- Figure 9 Source Data 1_org 1.tif
- Figure 9 Source Data 1_org 2.tiff
- Figure 9 Source Data 1_panel B.JPG
